# Supplementary material for: RrWRKY1, a Transcription Factor, Is Involved in the Regulation of the Salt Stress Response in Rosa rugosa
Source: Plants (Basel). 2024 Oct 24;13(21):2973. doi: 10.3390/plants13212973 (PMC11547762; doi:10.3390/plants13212973)
Supplement: Supplementary file 1 [file plants-13-02973-s001.zip]

Archive with 1 entries (1 files):
- plants-3191339-supplementary.xlsx
