# Supplementary material for: RrWRKY1, a Transcription Factor, Is Involved in the Regulation of the Salt Stress Response in Rosa rugosa
Source: Plants (Basel). 2024 Oct 24;13(21):2973. doi: 10.3390/plants13212973 (PMC11547762; doi:10.3390/plants13212973)
Supplement: Supplementary file 1 [file plants-13-02973-s001.zip › plants-3191339-supplementary.xlsx]

## Sheet: S1
Table S1 All the primers used in this study.
Primer name	Nucleotide sequence	Purpose	Length of the amplified fragment	Tm	GC
RrWRKY1-F	AGGTCACATGGTTTCGCTAG	RrWRKY1 CDS	1444 bp	50.4	50
RrWRKY1-R	TTAACCTTGAACAGGTTCTGC			57	42.9
qRrWRKY1-F	GGTTTTGCTGTGTCCGTTGG	qRT-PCR	124 bp	63.8	55
qRrWRKY1-R	GCTGAAGGGGATCTACTGGCTC			63.7	59.1
qRrGAPDH-F	TTCTGCCTGCTCTCAATG	GAPDH	101 bp	55.9	50
qRrGAPDH-R	TGCCTTCTTCTCAAGTCTG			54	47.4
TRV1-F	TTACAGGTTATTTGGGCTAG	TRV molecular detection	647 bp	52.3	40
TRV1-R	CCGGGTTCAATTCCTTATC			56.9	47.4
TRV2-F	TGGGAGATGATACGCTGTT		pTRV::00 - 263 bp; pTRV::RrWRKY1 - 549 bp	56.6	47.4
TRV2-R	CCTAAAACTTCAGACACG			48.8	44.4
T-RrWRKY1-F	GAATTCTCGCTAGGGAAAGATGTAACGG	TRV vector construction	286 bp	67.6	46.4
T-RrWRKY1-R	GAGCTCCAGTCTCAGGGGTCAGCAATG			72	59.3
RrNHX1-F	GCATTATGTCAGACCCACCCTC	Genes in response to salt stress	206 bp	62.9	54.5
RrNHX1-R	AACAAAACCCCGACCACCA			63.5	52.6
RrABF2-F	GAAATTCCGAAAATACCCTCCG		209 bp	62.9	45.5
RrABF2-R	GTTTCCGTTTCTGCCCCTTC			63.1	55
RrRD22-F	CTTCAGAGGCAGCATATGGGA		226 bp	62.6	52.4
RrRD22-R	GCAGTGGTGGGAATTGGGT			63.1	57.9
RrNCED1-F	CCTACACACAGCCATCACCATC		184 bp	62.7	54.5
RrNCED1-R	TGTTCGAGCTCTTTTGACACCA			63.2	45.5
RrHKT1-F	ATGATGAGTTGGGCGTTTGAA		158 bp	62.7	42.9
RrHKT1-R	GTCCTGGGTTATTTGGCTTTGA			62.4	45.5
AtActin-F	GATGCCCAGAAGTCTTGTTCCAG		180 bp	64.4	52.2
AtActin-R	CTTTGCTCATACGGTCAGCGATAC			64.2	50
pBI121-RrW1-F	acgggggactctagaGGATCCATGGTTTCGCTAGGGAAAGATG	Homologous recombination in Arabidopsis	1458 bp	71.4	53.5
pBI121-RrW1-R	cgatcggggaaattcGAGCTCACCTTGAACAGGTTCTGCTTTTG			70.5	50
